# Supplementary material for: Pistachio consumption modulates DNA oxidation and genes related to telomere maintenance: a crossover randomized clinical trial
Source: Am J Clin Nutr. 2019 May 3;109(6):1738–45. doi: 10.1093/ajcn/nqz048 (PMC6895461; doi:10.1093/ajcn/nqz048)
Supplement: nqz048_Supplemental_Files [file nqz048_supplemental_files.zip]

Archive with 5 entries (5 files):
- OSMF1.pdf
- OSMT1.xlsx
- OSMT2.pdf
- OSMT3.pdf
- OSMT4.pdf
