# Supplementary material for: Pistachio consumption modulates DNA oxidation and genes related to telomere maintenance: a crossover randomized clinical trial
Source: Am J Clin Nutr. 2019 May 3;109(6):1738–45. doi: 10.1093/ajcn/nqz048 (PMC6895461; doi:10.1093/ajcn/nqz048)
Supplement: nqz048_Supplemental_Files [file nqz048_supplemental_files.zip › OSMT1.xlsx]

## Sheet: S1a) TaqMan_array
EPIRDEM_Telo RT322CA TaqMan Gene Expression Array Cards
Taqman Low Density Array configuration: 07 (4342259)
Selection of Telomeric, DNA damage, oxidative stress and diabetes related genes (96 genes).				x10 Taqman 96well card (4 samples/ each) = 40 samples to analyze
Gene Symbols	1	2	3	4	5	6	7	8	9	10	11	12	13	14	15	16	17	18	19	20	21	22	23	24
1	ADRB3	NEUROD1	FOXC2	PTPRN	ATM	BLM	BCL2	RB1	SMG6	FOXM1	GAPDH	LPO	OXR1	NOS3	UCP1	PTPN1	AKT1	ATR	HAT1	ERCC1	SMAD3	SSB	GPX1	NOX5
2	NOS2	IGF1	FOXP3	PPARA	MEN1	NOP10	NCL	PPP2R1B	SLX4	SP1	SOD1	PRDX5	CCL5	TERF2	TERT	TERF2IP	HNRNPD	NHP2	PLK1	PPP2R1A	ERCC4	PPARG	OXSR1	GPX6
3	GPX2	DKC1	POT1	TINF2	MTFP1	HNRNPA2B1	MYC	RAP1A	OBFC1	EGF	CDK2	WRAP53	FANCE	SOD2	TERF1	RIF1	TNKS	TEP1	SIRT6	SIRT2	RAD51	CHEK1	CHEK2	PARP1
4	PCNA	MRE11A	PIF1	TPP1	PINX1	TGFB1	TNKS2	RAD1	RAD50	RAD17	TP53BP1	TP53	PRDX1	XRCC5	ISG15	HPRT1	INS	18S	RTEL1-TNFRSF6B	BRCA1	BRCA2	ZBTB48	HMBOX1	FANCA
5	ADRB3	NEUROD1	FOXC2	PTPRN	ATM	BLM	BCL2	RB1	SMG6	FOXM1	GAPDH	LPO	OXR1	NOS3	UCP1	PTPN1	AKT1	ATR	HAT1	ERCC1	SMAD3	SSB	GPX1	NOX5
6	NOS2	IGF1	FOXP3	PPARA	MEN1	NOP10	NCL	PPP2R1B	SLX4	SP1	SOD1	PRDX5	CCL5	TERF2	TERT	TERF2IP	HNRNPD	NHP2	PLK1	PPP2R1A	ERCC4	PPARG	OXSR1	GPX6
7	GPX2	DKC1	POT1	TINF2	MTFP1	HNRNPA2B1	MYC	RAP1A	OBFC1	EGF	CDK2	WRAP53	FANCE	SOD2	TERF1	RIF1	TNKS	TEP1	SIRT6	SIRT2	RAD51	CHEK1	CHEK2	PARP1
8	PCNA	MRE11A	PIF1	TPP1	PINX1	TGFB1	TNKS2	RAD1	RAD50	RAD17	TP53BP1	TP53	PRDX1	XRCC5	ISG15	HPRT1	INS	18S	RTEL1-TNFRSF6B	BRCA1	BRCA2	ZBTB48	HMBOX1	FANCA
9	ADRB3	NEUROD1	FOXC2	PTPRN	ATM	BLM	BCL2	RB1	SMG6	FOXM1	GAPDH	LPO	OXR1	NOS3	UCP1	PTPN1	AKT1	ATR	HAT1	ERCC1	SMAD3	SSB	GPX1	NOX5
10	NOS2	IGF1	FOXP3	PPARA	MEN1	NOP10	NCL	PPP2R1B	SLX4	SP1	SOD1	PRDX5	CCL5	TERF2	TERT	TERF2IP	HNRNPD	NHP2	PLK1	PPP2R1A	ERCC4	PPARG	OXSR1	GPX6
11	GPX2	DKC1	POT1	TINF2	MTFP1	HNRNPA2B1	MYC	RAP1A	OBFC1	EGF	CDK2	WRAP53	FANCE	SOD2	TERF1	RIF1	TNKS	TEP1	SIRT6	SIRT2	RAD51	CHEK1	CHEK2	PARP1
12	PCNA	MRE11A	PIF1	TPP1	PINX1	TGFB1	TNKS2	RAD1	RAD50	RAD17	TP53BP1	TP53	PRDX1	XRCC5	ISG15	HPRT1	INS	18S	RTEL1-TNFRSF6B	BRCA1	BRCA2	ZBTB48	HMBOX1	FANCA
13	ADRB3	NEUROD1	FOXC2	PTPRN	ATM	BLM	BCL2	RB1	SMG6	FOXM1	GAPDH	LPO	OXR1	NOS3	UCP1	PTPN1	AKT1	ATR	HAT1	ERCC1	SMAD3	SSB	GPX1	NOX5
14	NOS2	IGF1	FOXP3	PPARA	MEN1	NOP10	NCL	PPP2R1B	SLX4	SP1	SOD1	PRDX5	CCL5	TERF2	TERT	TERF2IP	HNRNPD	NHP2	PLK1	PPP2R1A	ERCC4	PPARG	OXSR1	GPX6
15	GPX2	DKC1	POT1	TINF2	MTFP1	HNRNPA2B1	MYC	RAP1A	OBFC1	EGF	CDK2	WRAP53	FANCE	SOD2	TERF1	RIF1	TNKS	TEP1	SIRT6	SIRT2	RAD51	CHEK1	CHEK2	PARP1
16	PCNA	MRE11A	PIF1	TPP1	PINX1	TGFB1	TNKS2	RAD1	RAD50	RAD17	TP53BP1	TP53	PRDX1	XRCC5	ISG15	HPRT1	INS	18S	RTEL1-TNFRSF6B	BRCA1	BRCA2	ZBTB48	HMBOX1	FANCA
Assay IDs	1	2	3	4	5	6	7	8	9	10	11	12	13	14	15	16	17	18	19	20	21	22	23	24
1	Hs00609046_m1	Hs00159598_m1	Hs00270951_s1	Hs00160947_m1	Hs01112355_g1	Hs00172060_m1	Hs00608023_m1	Hs01078066_m1	Hs00214019_m1	Hs01073586_m1	Hs99999905_m1	Hs00976400_m1	Hs00757847_g1	Hs00167166_m1	Hs00222453_m1	Hs00182260_m1	Hs00178289_m1	Hs00354807_m1	Hs00186320_m1	Hs01012158_m1	Hs00969210_m1	Hs04187362_g1	Hs00829989_gH	Hs00225846_m1
2	Hs01075529_m1	Hs01547656_m1	Hs00203958_m1	Hs00231882_m1	Hs00365720_m1	Hs00430282_m1	Hs01066668_m1	Hs00988483_m1	Hs00536164_m1	Hs00916521_m1	Hs00533490_m1	Hs00738905_g1	Hs00174575_m1	Hs00194619_m1	Hs00972656_m1	Hs00430292_m1	Hs01086912_m1	Hs00950764_g1	Hs00153444_m1	Hs00204426_m1	Hs00193342_m1	Hs01115513_m1	Hs00178247_m1	Hs00699698_m1
3	Hs01591589_m1	Hs00154737_m1	Hs00209984_m1	Hs01554309_g1	Hs01062596_m1	Hs00955384_m1	Hs00153408_m1	Hs01092205_g1	Hs00372796_m1	Hs01099999_m1	Hs01548894_m1	Hs00216360_m1	Hs00222482_m1	Hs00167309_m1	Hs00819517_mH	Hs00871714_m1	Hs00186671_m1	Hs00200091_m1	Hs00966002_m1	Hs00247263_m1	Hs00153418_m1	Hs00967506_m1	Hs00200485_m1	Hs00242302_m1
4	Hs00696862_m1	Hs00967443_m1	Hs00228104_m1	Hs00166099_m1	Hs00363228_mH	Hs00998133_m1	Hs00228829_m1	Hs00421891_g1	Hs00990023_m1	Hs00607830_m1	Hs00996818_m1	Hs01034249_m1	Hs00602020_mH	Hs00897854_m1	Hs01921425_s1	Hs99999909_m1	Hs00355773_m1	Hs99999901_s1	Hs01548060_m1	Hs01556193_m1	Hs01037414_m1	Hs01547915_m1	Hs00954415_m1	Hs01116668_m1
5	Hs00609046_m1	Hs00159598_m1	Hs00270951_s1	Hs00160947_m1	Hs01112355_g1	Hs00172060_m1	Hs00608023_m1	Hs01078066_m1	Hs00214019_m1	Hs01073586_m1	Hs99999905_m1	Hs00976400_m1	Hs00757847_g1	Hs00167166_m1	Hs00222453_m1	Hs00182260_m1	Hs00178289_m1	Hs00354807_m1	Hs00186320_m1	Hs01012158_m1	Hs00969210_m1	Hs04187362_g1	Hs00829989_gH	Hs00225846_m1
6	Hs01075529_m1	Hs01547656_m1	Hs00203958_m1	Hs00231882_m1	Hs00365720_m1	Hs00430282_m1	Hs01066668_m1	Hs00988483_m1	Hs00536164_m1	Hs00916521_m1	Hs00533490_m1	Hs00738905_g1	Hs00174575_m1	Hs00194619_m1	Hs00972656_m1	Hs00430292_m1	Hs01086912_m1	Hs00950764_g1	Hs00153444_m1	Hs00204426_m1	Hs00193342_m1	Hs01115513_m1	Hs00178247_m1	Hs00699698_m1
7	Hs01591589_m1	Hs00154737_m1	Hs00209984_m1	Hs01554309_g1	Hs01062596_m1	Hs00955384_m1	Hs00153408_m1	Hs01092205_g1	Hs00372796_m1	Hs01099999_m1	Hs01548894_m1	Hs00216360_m1	Hs00222482_m1	Hs00167309_m1	Hs00819517_mH	Hs00871714_m1	Hs00186671_m1	Hs00200091_m1	Hs00966002_m1	Hs00247263_m1	Hs00153418_m1	Hs00967506_m1	Hs00200485_m1	Hs00242302_m1
8	Hs00696862_m1	Hs00967443_m1	Hs00228104_m1	Hs00166099_m1	Hs00363228_mH	Hs00998133_m1	Hs00228829_m1	Hs00421891_g1	Hs00990023_m1	Hs00607830_m1	Hs00996818_m1	Hs01034249_m1	Hs00602020_mH	Hs00897854_m1	Hs01921425_s1	Hs99999909_m1	Hs00355773_m1	Hs99999901_s1	Hs01548060_m1	Hs01556193_m1	Hs01037414_m1	Hs01547915_m1	Hs00954415_m1	Hs01116668_m1
9	Hs00609046_m1	Hs00159598_m1	Hs00270951_s1	Hs00160947_m1	Hs01112355_g1	Hs00172060_m1	Hs00608023_m1	Hs01078066_m1	Hs00214019_m1	Hs01073586_m1	Hs99999905_m1	Hs00976400_m1	Hs00757847_g1	Hs00167166_m1	Hs00222453_m1	Hs00182260_m1	Hs00178289_m1	Hs00354807_m1	Hs00186320_m1	Hs01012158_m1	Hs00969210_m1	Hs04187362_g1	Hs00829989_gH	Hs00225846_m1
10	Hs01075529_m1	Hs01547656_m1	Hs00203958_m1	Hs00231882_m1	Hs00365720_m1	Hs00430282_m1	Hs01066668_m1	Hs00988483_m1	Hs00536164_m1	Hs00916521_m1	Hs00533490_m1	Hs00738905_g1	Hs00174575_m1	Hs00194619_m1	Hs00972656_m1	Hs00430292_m1	Hs01086912_m1	Hs00950764_g1	Hs00153444_m1	Hs00204426_m1	Hs00193342_m1	Hs01115513_m1	Hs00178247_m1	Hs00699698_m1
11	Hs01591589_m1	Hs00154737_m1	Hs00209984_m1	Hs01554309_g1	Hs01062596_m1	Hs00955384_m1	Hs00153408_m1	Hs01092205_g1	Hs00372796_m1	Hs01099999_m1	Hs01548894_m1	Hs00216360_m1	Hs00222482_m1	Hs00167309_m1	Hs00819517_mH	Hs00871714_m1	Hs00186671_m1	Hs00200091_m1	Hs00966002_m1	Hs00247263_m1	Hs00153418_m1	Hs00967506_m1	Hs00200485_m1	Hs00242302_m1
12	Hs00696862_m1	Hs00967443_m1	Hs00228104_m1	Hs00166099_m1	Hs00363228_mH	Hs00998133_m1	Hs00228829_m1	Hs00421891_g1	Hs00990023_m1	Hs00607830_m1	Hs00996818_m1	Hs01034249_m1	Hs00602020_mH	Hs00897854_m1	Hs01921425_s1	Hs99999909_m1	Hs00355773_m1	Hs99999901_s1	Hs01548060_m1	Hs01556193_m1	Hs01037414_m1	Hs01547915_m1	Hs00954415_m1	Hs01116668_m1
13	Hs00609046_m1	Hs00159598_m1	Hs00270951_s1	Hs00160947_m1	Hs01112355_g1	Hs00172060_m1	Hs00608023_m1	Hs01078066_m1	Hs00214019_m1	Hs01073586_m1	Hs99999905_m1	Hs00976400_m1	Hs00757847_g1	Hs00167166_m1	Hs00222453_m1	Hs00182260_m1	Hs00178289_m1	Hs00354807_m1	Hs00186320_m1	Hs01012158_m1	Hs00969210_m1	Hs04187362_g1	Hs00829989_gH	Hs00225846_m1
14	Hs01075529_m1	Hs01547656_m1	Hs00203958_m1	Hs00231882_m1	Hs00365720_m1	Hs00430282_m1	Hs01066668_m1	Hs00988483_m1	Hs00536164_m1	Hs00916521_m1	Hs00533490_m1	Hs00738905_g1	Hs00174575_m1	Hs00194619_m1	Hs00972656_m1	Hs00430292_m1	Hs01086912_m1	Hs00950764_g1	Hs00153444_m1	Hs00204426_m1	Hs00193342_m1	Hs01115513_m1	Hs00178247_m1	Hs00699698_m1
15	Hs01591589_m1	Hs00154737_m1	Hs00209984_m1	Hs01554309_g1	Hs01062596_m1	Hs00955384_m1	Hs00153408_m1	Hs01092205_g1	Hs00372796_m1	Hs01099999_m1	Hs01548894_m1	Hs00216360_m1	Hs00222482_m1	Hs00167309_m1	Hs00819517_mH	Hs00871714_m1	Hs00186671_m1	Hs00200091_m1	Hs00966002_m1	Hs00247263_m1	Hs00153418_m1	Hs00967506_m1	Hs00200485_m1	Hs00242302_m1
16	Hs00696862_m1	Hs00967443_m1	Hs00228104_m1	Hs00166099_m1	Hs00363228_mH	Hs00998133_m1	Hs00228829_m1	Hs00421891_g1	Hs00990023_m1	Hs00607830_m1	Hs00996818_m1	Hs01034249_m1	Hs00602020_mH	Hs00897854_m1	Hs01921425_s1	Hs99999909_m1	Hs00355773_m1	Hs99999901_s1	Hs01548060_m1	Hs01556193_m1	Hs01037414_m1	Hs01547915_m1	Hs00954415_m1	Hs01116668_m1

## Sheet: S1b) validation
		Applied Biosystems (http://www.appliedbiosystems.com)
	Taqman Low Density Array configuration: 02 (4342249)
	Production Number: 000003164670
Card Name: EPIRDEM_VAL
Gene Symbols	1	2	3	4	5	6	7	8	9	10	11	12	13	14	15	16	17	18	19	20	21	22	23	24
1	TERT	MTFP1	RAD1	GPX2	SSB	WRAP53	ISG15	PRDX1	FOXP3	GPX1	GAPDH	CHEK2	BLM	RTEL1-TNFRSF6B	PPP2R1A	SIRT2	SIRT6	INS	NOX5	NCL	TINF2	HPRT1	NEUROD1	ADRB3
2	TERT	MTFP1	RAD1	GPX2	SSB	WRAP53	ISG15	PRDX1	FOXP3	GPX1	GAPDH	CHEK2	BLM	RTEL1-TNFRSF6B	PPP2R1A	SIRT2	SIRT6	INS	NOX5	NCL	TINF2	HPRT1	NEUROD1	ADRB3
3	TERT	MTFP1	RAD1	GPX2	SSB	WRAP53	ISG15	PRDX1	FOXP3	GPX1	GAPDH	CHEK2	BLM	RTEL1-TNFRSF6B	PPP2R1A	SIRT2	SIRT6	INS	NOX5	NCL	TINF2	HPRT1	NEUROD1	ADRB3
4	TERT	MTFP1	RAD1	GPX2	SSB	WRAP53	ISG15	PRDX1	FOXP3	GPX1	GAPDH	CHEK2	BLM	RTEL1-TNFRSF6B	PPP2R1A	SIRT2	SIRT6	INS	NOX5	NCL	TINF2	HPRT1	NEUROD1	ADRB3
5	TERT	MTFP1	RAD1	GPX2	SSB	WRAP53	ISG15	PRDX1	FOXP3	GPX1	GAPDH	CHEK2	BLM	RTEL1-TNFRSF6B	PPP2R1A	SIRT2	SIRT6	INS	NOX5	NCL	TINF2	HPRT1	NEUROD1	ADRB3
6	TERT	MTFP1	RAD1	GPX2	SSB	WRAP53	ISG15	PRDX1	FOXP3	GPX1	GAPDH	CHEK2	BLM	RTEL1-TNFRSF6B	PPP2R1A	SIRT2	SIRT6	INS	NOX5	NCL	TINF2	HPRT1	NEUROD1	ADRB3
7	TERT	MTFP1	RAD1	GPX2	SSB	WRAP53	ISG15	PRDX1	FOXP3	GPX1	GAPDH	CHEK2	BLM	RTEL1-TNFRSF6B	PPP2R1A	SIRT2	SIRT6	INS	NOX5	NCL	TINF2	HPRT1	NEUROD1	ADRB3
8	TERT	MTFP1	RAD1	GPX2	SSB	WRAP53	ISG15	PRDX1	FOXP3	GPX1	GAPDH	CHEK2	BLM	RTEL1-TNFRSF6B	PPP2R1A	SIRT2	SIRT6	INS	NOX5	NCL	TINF2	HPRT1	NEUROD1	ADRB3
9	TERT	MTFP1	RAD1	GPX2	SSB	WRAP53	ISG15	PRDX1	FOXP3	GPX1	GAPDH	CHEK2	BLM	RTEL1-TNFRSF6B	PPP2R1A	SIRT2	SIRT6	INS	NOX5	NCL	TINF2	HPRT1	NEUROD1	ADRB3
10	TERT	MTFP1	RAD1	GPX2	SSB	WRAP53	ISG15	PRDX1	FOXP3	GPX1	GAPDH	CHEK2	BLM	RTEL1-TNFRSF6B	PPP2R1A	SIRT2	SIRT6	INS	NOX5	NCL	TINF2	HPRT1	NEUROD1	ADRB3
11	TERT	MTFP1	RAD1	GPX2	SSB	WRAP53	ISG15	PRDX1	FOXP3	GPX1	GAPDH	CHEK2	BLM	RTEL1-TNFRSF6B	PPP2R1A	SIRT2	SIRT6	INS	NOX5	NCL	TINF2	HPRT1	NEUROD1	ADRB3
12	TERT	MTFP1	RAD1	GPX2	SSB	WRAP53	ISG15	PRDX1	FOXP3	GPX1	GAPDH	CHEK2	BLM	RTEL1-TNFRSF6B	PPP2R1A	SIRT2	SIRT6	INS	NOX5	NCL	TINF2	HPRT1	NEUROD1	ADRB3
13	TERT	MTFP1	RAD1	GPX2	SSB	WRAP53	ISG15	PRDX1	FOXP3	GPX1	GAPDH	CHEK2	BLM	RTEL1-TNFRSF6B	PPP2R1A	SIRT2	SIRT6	INS	NOX5	NCL	TINF2	HPRT1	NEUROD1	ADRB3
14	TERT	MTFP1	RAD1	GPX2	SSB	WRAP53	ISG15	PRDX1	FOXP3	GPX1	GAPDH	CHEK2	BLM	RTEL1-TNFRSF6B	PPP2R1A	SIRT2	SIRT6	INS	NOX5	NCL	TINF2	HPRT1	NEUROD1	ADRB3
15	TERT	MTFP1	RAD1	GPX2	SSB	WRAP53	ISG15	PRDX1	FOXP3	GPX1	GAPDH	CHEK2	BLM	RTEL1-TNFRSF6B	PPP2R1A	SIRT2	SIRT6	INS	NOX5	NCL	TINF2	HPRT1	NEUROD1	ADRB3
16	TERT	MTFP1	RAD1	GPX2	SSB	WRAP53	ISG15	PRDX1	FOXP3	GPX1	GAPDH	CHEK2	BLM	RTEL1-TNFRSF6B	PPP2R1A	SIRT2	SIRT6	INS	NOX5	NCL	TINF2	HPRT1	NEUROD1	ADRB3
Assay IDs	1	2	3	4	5	6	7	8	9	10	11	12	13	14	15	16	17	18	19	20	21	22	23	24
1	Hs00972656_m1	Hs01062596_m1	Hs00421891_g1	Hs01591589_m1	Hs04187362_g1	Hs00216360_m1	Hs01921425_s1	Hs00602020_mH	Hs00203958_m1	Hs00829989_gH	Hs99999905_m1	Hs00200485_m1	Hs00172060_m1	Hs01548060_m1	Hs00204426_m1	Hs00247263_m1	Hs00966002_m1	Hs00355773_m1	Hs00225846_m1	Hs01066668_m1	Hs01554309_g1	Hs99999909_m1	Hs00159598_m1	Hs00609046_m1
2	Hs00972656_m1	Hs01062596_m1	Hs00421891_g1	Hs01591589_m1	Hs04187362_g1	Hs00216360_m1	Hs01921425_s1	Hs00602020_mH	Hs00203958_m1	Hs00829989_gH	Hs99999905_m1	Hs00200485_m1	Hs00172060_m1	Hs01548060_m1	Hs00204426_m1	Hs00247263_m1	Hs00966002_m1	Hs00355773_m1	Hs00225846_m1	Hs01066668_m1	Hs01554309_g1	Hs99999909_m1	Hs00159598_m1	Hs00609046_m1
3	Hs00972656_m1	Hs01062596_m1	Hs00421891_g1	Hs01591589_m1	Hs04187362_g1	Hs00216360_m1	Hs01921425_s1	Hs00602020_mH	Hs00203958_m1	Hs00829989_gH	Hs99999905_m1	Hs00200485_m1	Hs00172060_m1	Hs01548060_m1	Hs00204426_m1	Hs00247263_m1	Hs00966002_m1	Hs00355773_m1	Hs00225846_m1	Hs01066668_m1	Hs01554309_g1	Hs99999909_m1	Hs00159598_m1	Hs00609046_m1
4	Hs00972656_m1	Hs01062596_m1	Hs00421891_g1	Hs01591589_m1	Hs04187362_g1	Hs00216360_m1	Hs01921425_s1	Hs00602020_mH	Hs00203958_m1	Hs00829989_gH	Hs99999905_m1	Hs00200485_m1	Hs00172060_m1	Hs01548060_m1	Hs00204426_m1	Hs00247263_m1	Hs00966002_m1	Hs00355773_m1	Hs00225846_m1	Hs01066668_m1	Hs01554309_g1	Hs99999909_m1	Hs00159598_m1	Hs00609046_m1
5	Hs00972656_m1	Hs01062596_m1	Hs00421891_g1	Hs01591589_m1	Hs04187362_g1	Hs00216360_m1	Hs01921425_s1	Hs00602020_mH	Hs00203958_m1	Hs00829989_gH	Hs99999905_m1	Hs00200485_m1	Hs00172060_m1	Hs01548060_m1	Hs00204426_m1	Hs00247263_m1	Hs00966002_m1	Hs00355773_m1	Hs00225846_m1	Hs01066668_m1	Hs01554309_g1	Hs99999909_m1	Hs00159598_m1	Hs00609046_m1
6	Hs00972656_m1	Hs01062596_m1	Hs00421891_g1	Hs01591589_m1	Hs04187362_g1	Hs00216360_m1	Hs01921425_s1	Hs00602020_mH	Hs00203958_m1	Hs00829989_gH	Hs99999905_m1	Hs00200485_m1	Hs00172060_m1	Hs01548060_m1	Hs00204426_m1	Hs00247263_m1	Hs00966002_m1	Hs00355773_m1	Hs00225846_m1	Hs01066668_m1	Hs01554309_g1	Hs99999909_m1	Hs00159598_m1	Hs00609046_m1
7	Hs00972656_m1	Hs01062596_m1	Hs00421891_g1	Hs01591589_m1	Hs04187362_g1	Hs00216360_m1	Hs01921425_s1	Hs00602020_mH	Hs00203958_m1	Hs00829989_gH	Hs99999905_m1	Hs00200485_m1	Hs00172060_m1	Hs01548060_m1	Hs00204426_m1	Hs00247263_m1	Hs00966002_m1	Hs00355773_m1	Hs00225846_m1	Hs01066668_m1	Hs01554309_g1	Hs99999909_m1	Hs00159598_m1	Hs00609046_m1
8	Hs00972656_m1	Hs01062596_m1	Hs00421891_g1	Hs01591589_m1	Hs04187362_g1	Hs00216360_m1	Hs01921425_s1	Hs00602020_mH	Hs00203958_m1	Hs00829989_gH	Hs99999905_m1	Hs00200485_m1	Hs00172060_m1	Hs01548060_m1	Hs00204426_m1	Hs00247263_m1	Hs00966002_m1	Hs00355773_m1	Hs00225846_m1	Hs01066668_m1	Hs01554309_g1	Hs99999909_m1	Hs00159598_m1	Hs00609046_m1
9	Hs00972656_m1	Hs01062596_m1	Hs00421891_g1	Hs01591589_m1	Hs04187362_g1	Hs00216360_m1	Hs01921425_s1	Hs00602020_mH	Hs00203958_m1	Hs00829989_gH	Hs99999905_m1	Hs00200485_m1	Hs00172060_m1	Hs01548060_m1	Hs00204426_m1	Hs00247263_m1	Hs00966002_m1	Hs00355773_m1	Hs00225846_m1	Hs01066668_m1	Hs01554309_g1	Hs99999909_m1	Hs00159598_m1	Hs00609046_m1
10	Hs00972656_m1	Hs01062596_m1	Hs00421891_g1	Hs01591589_m1	Hs04187362_g1	Hs00216360_m1	Hs01921425_s1	Hs00602020_mH	Hs00203958_m1	Hs00829989_gH	Hs99999905_m1	Hs00200485_m1	Hs00172060_m1	Hs01548060_m1	Hs00204426_m1	Hs00247263_m1	Hs00966002_m1	Hs00355773_m1	Hs00225846_m1	Hs01066668_m1	Hs01554309_g1	Hs99999909_m1	Hs00159598_m1	Hs00609046_m1
11	Hs00972656_m1	Hs01062596_m1	Hs00421891_g1	Hs01591589_m1	Hs04187362_g1	Hs00216360_m1	Hs01921425_s1	Hs00602020_mH	Hs00203958_m1	Hs00829989_gH	Hs99999905_m1	Hs00200485_m1	Hs00172060_m1	Hs01548060_m1	Hs00204426_m1	Hs00247263_m1	Hs00966002_m1	Hs00355773_m1	Hs00225846_m1	Hs01066668_m1	Hs01554309_g1	Hs99999909_m1	Hs00159598_m1	Hs00609046_m1
12	Hs00972656_m1	Hs01062596_m1	Hs00421891_g1	Hs01591589_m1	Hs04187362_g1	Hs00216360_m1	Hs01921425_s1	Hs00602020_mH	Hs00203958_m1	Hs00829989_gH	Hs99999905_m1	Hs00200485_m1	Hs00172060_m1	Hs01548060_m1	Hs00204426_m1	Hs00247263_m1	Hs00966002_m1	Hs00355773_m1	Hs00225846_m1	Hs01066668_m1	Hs01554309_g1	Hs99999909_m1	Hs00159598_m1	Hs00609046_m1
13	Hs00972656_m1	Hs01062596_m1	Hs00421891_g1	Hs01591589_m1	Hs04187362_g1	Hs00216360_m1	Hs01921425_s1	Hs00602020_mH	Hs00203958_m1	Hs00829989_gH	Hs99999905_m1	Hs00200485_m1	Hs00172060_m1	Hs01548060_m1	Hs00204426_m1	Hs00247263_m1	Hs00966002_m1	Hs00355773_m1	Hs00225846_m1	Hs01066668_m1	Hs01554309_g1	Hs99999909_m1	Hs00159598_m1	Hs00609046_m1
14	Hs00972656_m1	Hs01062596_m1	Hs00421891_g1	Hs01591589_m1	Hs04187362_g1	Hs00216360_m1	Hs01921425_s1	Hs00602020_mH	Hs00203958_m1	Hs00829989_gH	Hs99999905_m1	Hs00200485_m1	Hs00172060_m1	Hs01548060_m1	Hs00204426_m1	Hs00247263_m1	Hs00966002_m1	Hs00355773_m1	Hs00225846_m1	Hs01066668_m1	Hs01554309_g1	Hs99999909_m1	Hs00159598_m1	Hs00609046_m1
15	Hs00972656_m1	Hs01062596_m1	Hs00421891_g1	Hs01591589_m1	Hs04187362_g1	Hs00216360_m1	Hs01921425_s1	Hs00602020_mH	Hs00203958_m1	Hs00829989_gH	Hs99999905_m1	Hs00200485_m1	Hs00172060_m1	Hs01548060_m1	Hs00204426_m1	Hs00247263_m1	Hs00966002_m1	Hs00355773_m1	Hs00225846_m1	Hs01066668_m1	Hs01554309_g1	Hs99999909_m1	Hs00159598_m1	Hs00609046_m1
16	Hs00972656_m1	Hs01062596_m1	Hs00421891_g1	Hs01591589_m1	Hs04187362_g1	Hs00216360_m1	Hs01921425_s1	Hs00602020_mH	Hs00203958_m1	Hs00829989_gH	Hs99999905_m1	Hs00200485_m1	Hs00172060_m1	Hs01548060_m1	Hs00204426_m1	Hs00247263_m1	Hs00966002_m1	Hs00355773_m1	Hs00225846_m1	Hs01066668_m1	Hs01554309_g1	Hs99999909_m1	Hs00159598_m1	Hs00609046_m1
